# Supplementary material for: Efficacy of Artificial-Intelligence-Driven Differential-Diagnosis List on the Diagnostic Accuracy of Physicians: An Open-Label Randomized Controlled Study
Source: Int J Environ Res Public Health. 2021 Feb 21;18(4):2086. doi: 10.3390/ijerph18042086 (PMC7924871; doi:10.3390/ijerph18042086)
Supplement: Supplementary file 1 [file ijerph-18-02086-s001.zip]

Archive with 1 entries (1 files):
- suppl/20210126_IJERPH_UbieDDx_RCT_suppl.docx
